# Supplementary material for: Natural Silkworm Cocoon-Derived Separator with Na-Ion De-Solvated Function for Sodium Metal Batteries
Source: Molecules. 2024 Oct 11;29(20):4813. doi: 10.3390/molecules29204813 (PMC11510509; doi:10.3390/molecules29204813)
Supplement: Supplementary file 1 [file molecules-29-04813-s001.zip]

Archive with 1 entries (1 files):
- molecules-3200474-supplementary.pdf
